# Supplementary material for: Long COVID Clinical Severity Types Based on Symptoms and Functional Disability: A Longitudinal Evaluation
Source: J Clin Med. 2024 Mar 26;13(7):1908. doi: 10.3390/jcm13071908 (PMC11012375; doi:10.3390/jcm13071908)
Supplement: Supplementary file 1 [file jcm-13-01908-s001.zip]

Archive with 1 entries (1 files):
- jcm-2912018-supplementary.pdf
